# Supplementary material for: CmGID1A-RGL1 GA-Dependent Interaction Orchestrates Flowering in Chrysanthemum
Source: Plants (Basel). 2026 May 28;15(11):1660. doi: 10.3390/plants15111660 (PMC13259077; doi:10.3390/plants15111660)
Supplement: Supplementary file 1 [file plants-15-01660-s001.zip]

Archive with 1 entries (1 files):
- plants-4311825-supplementary.pdf
